# Supplementary material for: Linking Motor Competence to Children’s Self-Perceptions: The Mediating Role of Physical Fitness
Source: Children (Basel). 2025 Oct 20;12(10):1412. doi: 10.3390/children12101412 (PMC12564408; doi:10.3390/children12101412)
Supplement: Supplementary file 1 [file children-12-01412-s001.zip]

Archive with 1 entries (1 files):
- children-3899038-supplementary.docx
